# Supplementary material for: Reduction in N-Acetylglucosaminyltransferase-I Activity Decreases Survivability and Delays Development of Zebrafish
Source: Curr Issues Mol Biol. 2023 Nov 15;45(11):9165–80. doi: 10.3390/cimb45110575 (PMC10669939; doi:10.3390/cimb45110575)
Supplement: Supplementary file 1 [file cimb-45-00575-s001.zip]

Archive with 1 entries (1 files):
- cimb-2701579-supplementary.pdf
